# Supplementary material for: AmpliCoV: Rapid Whole-Genome Sequencing Using Multiplex PCR Amplification and Real-Time Oxford Nanopore MinION Sequencing Enables Rapid Variant Identification of SARS-CoV-2
Source: Front Microbiol. 2021 Jul 1;12:651151. doi: 10.3389/fmicb.2021.651151 (PMC8281033; doi:10.3389/fmicb.2021.651151)
Supplement: Supplementary file 2 [file Table_2.xlsx]

## Sheet: Tabelle1
Supplementary Table 2. Position and lenght of amplicons.
	A forward			A reverse					B forward			B reverse
Primer	start	end	Primer	start	end	Amplicon	lenght	Primer	start	end	Primer	start	end	Amplicon	lenght	overlap 1	overlap 2
A_AmpliCoV_1	703	720	A_AmpliCoV_2	1058	1078	Amplicon_A_1	375	B_AmpliCoV_1	68	92	B_AmpliCoV_2	823	843	Amplicon_B_1	775	103	84
A_AmpliCoV_3	1258	1277	A_AmpliCoV_4	1696	1717	Amplicon_A_2	459	B_AmpliCoV_3	955	974	B_AmpliCoV_4	1402	1421	Amplicon_B_2	466	125	47
A_AmpliCoV_5	1733	1759	A_AmpliCoV_6	1943	1962	Amplicon_A_3	229	B_AmpliCoV_6	1624	1649	B_AmpliCoV_7	1819	1839	Amplicon_B_3	215	60	45
A_AmpliCoV_7	2017	2041	A_AmpliCoV_8	2391	2410	Amplicon_A_4	393	B_AmpliCoV_8	1879	1898	B_AmpliCoV_9	2058	2078	Amplicon_B_4	199	17	50
A_AmpliCoV_9	2591	2610	A_AmpliCoV_10	2884	2903	Amplicon_A_5	312	B_AmpliCoV_11	2322	2341	B_AmpliCoV_12	2699	2718	Amplicon_B_5	396	89	43
A_AmpliCoV_11	3153	3172	A_AmpliCoV_12	3697	3720	Amplicon_A_6	567	B_AmpliCoV_13	2818	2841	B_AmpliCoV_14	3240	3259	Amplicon_B_6	441	68	7
A_AmpliCoV_13	3773	3795	A_AmpliCoV_14	4125	4146	Amplicon_A_7	373	B_AmpliCoV_16	3664	3690	B_AmpliCoV_17	3922	3946	Amplicon_B_7	282	127	108
A_AmpliCoV_15	4183	4202	A_AmpliCoV_16	4776	4796	Amplicon_A_8	613	B_AmpliCoV_18	3993	4017	B_AmpliCoV_19	4241	4261	Amplicon_B_8	268	39	87
A_AmpliCoV_17	5007	5026	A_AmpliCoV_18	5460	5483	Amplicon_A_9	476	B_AmpliCoV_21	4669	4689	B_AmpliCoV_22	5052	5077	Amplicon_B_9	408	26	102
A_AmpliCoV_19	5719	5744	A_AmpliCoV_20	6156	6177	Amplicon_A_10	458	B_AmpliCoV_23	5337	5358	B_AmpliCoV_24	5795	5817	Amplicon_B_10	480	51	27
A_AmpliCoV_22	6467	6490	A_AmpliCoV_23	6688	6713	Amplicon_A_11	246	B_AmpliCoV_25	6107	6129	B_AmpliCoV_26	6527	6546	Amplicon_B_11	439	37	36
A_AmpliCoV_24	6750	6776	A_AmpliCoV_25	7002	7021	Amplicon_A_12	271	B_AmpliCoV_27	6631	6652	B_AmpliCoV_28	6846	6871	Amplicon_B_12	240	70	99
A_AmpliCoV_27	7235	7255	A_AmpliCoV_28	7748	7771	Amplicon_A_13	536	B_AmpliCoV_29	6879	6903	B_AmpliCoV_30	7383	7402	Amplicon_B_13	523	128	59
A_AmpliCoV_29	8006	8025	A_AmpliCoV_30	8539	8562	Amplicon_A_14	556	B_AmpliCoV_31	7668	7689	B_AmpliCoV_32	8105	8124	Amplicon_B_14	456	80	141
A_AmpliCoV_31	8814	8833	A_AmpliCoV_32	9211	9230	Amplicon_A_15	416	B_AmpliCoV_33	8374	8398	B_AmpliCoV_34	8846	8865	Amplicon_B_15	491	13	19
A_AmpliCoV_33	9428	9449	A_AmpliCoV_34	9918	9940	Amplicon_A_16	512	B_AmpliCoV_35	9169	9192	B_AmpliCoV_36	9531	9555	Amplicon_B_16	386	82	53
A_AmpliCoV_36	10184	10203	A_AmpliCoV_37	10480	10501	Amplicon_A_17	317	B_AmpliCoV_38	9843	9865	B_AmpliCoV_39	10254	10275	Amplicon_B_17	432	51	30
A_AmpliCoV_40	10774	10797	A_AmpliCoV_41	11049	11072	Amplicon_A_18	298	B_AmpliCoV_41	10431	10450	B_AmpliCoV_42	10817	10837	Amplicon_B_18	406	20	26
A_AmpliCoV_43	11374	11393	A_AmpliCoV_44	11924	11943	Amplicon_A_19	569	B_AmpliCoV_43	11002	11023	B_AmpliCoV_44	11515	11535	Amplicon_B_19	533	122	156
A_AmpliCoV_45	12025	12044	A_AmpliCoV_46	12419	12439	Amplicon_A_20	414	B_AmpliCoV_45	11747	11768	B_AmpliCoV_46	12160	12179	Amplicon_B_20	432	116	166
A_AmpliCoV_47	12659	12678	A_AmpliCoV_48	13121	13140	Amplicon_A_21	481	B_AmpliCoV_47	12234	12253	B_AmpliCoV_48	12723	12742	Amplicon_B_21	508	45	71
A_AmpliCoV_49	13326	13348	A_AmpliCoV_50	13812	13832	Amplicon_A_22	506	B_AmpliCoV_49	13031	13050	B_AmpliCoV_50	13466	13485	Amplicon_B_22	454	118	22
A_AmpliCoV_52	14120	14141	A_AmpliCoV_53	14309	14329	Amplicon_A_23	209	B_AmpliCoV_51	13766	13790	B_AmpliCoV_52	14179	14199	Amplicon_B_23	433	38	76
A_AmpliCoV_54	14339	14362	A_AmpliCoV_55	14590	14618	Amplicon_A_24	279	B_AmpliCoV_53	14210	14233	B_AmpliCoV_54	14479	14501	Amplicon_B_24	291	117	15
A_AmpliCoV_56	14912	14933	A_AmpliCoV_57	15338	15357	Amplicon_A_25	445	B_AmpliCoV_55	14556	14575	B_AmpliCoV_56	15006	15027	Amplicon_B_25	471	73	145
A_AmpliCoV_58	15433	15452	A_AmpliCoV_59	15861	15884	Amplicon_A_26	451	B_AmpliCoV_57	15173	15193	B_AmpliCoV_58	15486	15505	Amplicon_B_26	332	34	126
A_AmpliCoV_60	15956	15974	A_AmpliCoV_61	16419	16444	Amplicon_A_27	488	B_AmpliCoV_60	15715	15735	B_AmpliCoV_62	16062	16085	Amplicon_B_27	370	88	67
A_AmpliCoV_63	16570	16590	A_AmpliCoV_64	16951	16970	Amplicon_A_28	400	B_AmpliCoV_63	16329	16352	B_AmpliCoV_64	16699	16719	Amplicon_B_28	390	109	73
A_AmpliCoV_66	17088	17111	A_AmpliCoV_67	17479	17503	Amplicon_A_29	415	B_AmpliCoV_65	16857	16878	B_AmpliCoV_66	17170	17189	Amplicon_B_29	332	59	29
A_AmpliCoV_69	17677	17697	A_AmpliCoV_70	18016	18038	Amplicon_A_30	361	B_AmpliCoV_67	17431	17450	B_AmpliCoV_68	17830	17851	Amplicon_B_30	420	133	67
A_AmpliCoV_71	18168	18189	A_AmpliCoV_72	18595	18614	Amplicon_A_31	446	B_AmpliCoV_69	17926	17949	B_AmpliCoV_70	18447	18466	Amplicon_B_31	540	258	18
A_AmpliCoV_73	18957	18977	A_AmpliCoV_74	19309	19328	Amplicon_A_32	371	B_AmpliCoV_72	18551	18577	B_AmpliCoV_73	19017	19037	Amplicon_B_32	486	40	138
A_AmpliCoV_75	19391	19413	A_AmpliCoV_76	19776	19796	Amplicon_A_33	405	B_AmpliCoV_75	19149	19171	B_AmpliCoV_76	19468	19487	Amplicon_B_33	338	55	37
A_AmpliCoV_77	20024	20046	A_AmpliCoV_78	20462	20481	Amplicon_A_34	457	B_AmpliCoV_77	19715	19739	B_AmpliCoV_78	20158	20182	Amplicon_B_34	467	112	82
A_AmpliCoV_79	20554	20580	A_AmpliCoV_80	20855	20880	Amplicon_A_35	326	B_AmpliCoV_79	20356	20380	B_AmpliCoV_80	20677	20695	Amplicon_B_35	339	97	112
A_AmpliCoV_81	20888	20907	A_AmpliCoV_82	21420	21443	Amplicon_A_36	555	B_AmpliCoV_81	20717	20743	B_AmpliCoV_82	20991	21014	Amplicon_B_36	297	84	106
A_AmpliCoV_84	21826	21849	A_AmpliCoV_85	22199	22217	Amplicon_A_37	391	B_AmpliCoV_83	21295	21314	B_AmpliCoV_84	21895	21915	Amplicon_B_37	620	46	98
A_AmpliCoV_87	22443	22465	A_AmpliCoV_88	22852	22872	Amplicon_A_38	429	B_AmpliCoV_85	22078	22101	B_AmpliCoV_86	22591	22610	Amplicon_B_38	532	126	46
A_AmpliCoV_89	22978	22997	A_AmpliCoV_90	23489	23508	Amplicon_A_39	530	B_AmpliCoV_87	22787	22806	B_AmpliCoV_88	23125	23149	Amplicon_B_39	362	128	25
A_AmpliCoV_91	23792	23813	A_AmpliCoV_92	24172	24194	Amplicon_A_40	402	B_AmpliCoV_89	23443	23464	B_AmpliCoV_90	23854	23876	Amplicon_B_40	433	41	37
A_AmpliCoV_93	24441	24464	A_AmpliCoV_94	24857	24877	Amplicon_A_41	436	B_AmpliCoV_91	24115	24135	B_AmpliCoV_92	24516	24536	Amplicon_B_41	421	52	48
A_AmpliCoV_95	24925	24948	A_AmpliCoV_96	25211	25232	Amplicon_A_42	307	B_AmpliCoV_93	24789	24809	B_AmpliCoV_94	24998	25027	Amplicon_B_42	238	50	135
A_AmpliCoV_97	25265	25285	A_AmpliCoV_98	25660	25682	Amplicon_A_43	417	B_AmpliCoV_95	25054	25076	B_AmpliCoV_96	25306	25325	Amplicon_B_43	271	21	91
A_AmpliCoV_99	25906	25925	A_AmpliCoV_100	26183	26202	Amplicon_A_44	296	B_AmpliCoV_97	25549	25569	B_AmpliCoV_98	25969	25992	Amplicon_B_44	443	44	113
A_AmpliCoV_101	26254	26274	A_AmpliCoV_102	26454	26476	Amplicon_A_45	222	B_AmpliCoV_99	26048	26070	B_AmpliCoV_100	26355	26374	Amplicon_B_45	326	81	27
A_AmpliCoV_103	26521	26540	A_AmpliCoV_104	26979	26998	Amplicon_A_46	477	B_AmpliCoV_101	26402	26427	B_AmpliCoV_102	26671	26696	Amplicon_B_46	294	131	214
A_AmpliCoV_105	27033	27053	A_AmpliCoV_106	27584	27603	Amplicon_A_47	570	B_AmpliCoV_103	26746	26765	B_AmpliCoV_104	27078	27097	Amplicon_B_47	351	25	56
A_AmpliCoV_107	27876	27896	A_AmpliCoV_108	28285	28304	Amplicon_A_48	428	B_AmpliCoV_105	27508	27528	B_AmpliCoV_106	27986	28006	Amplicon_B_48	498	90	198
A_AmpliCoV_109	28408	28430	A_AmpliCoV_110	29102	29121	Amplicon_A_49	713	B_AmpliCoV_107	28068	28087	B_AmpliCoV_108	28610	28629	Amplicon_B_49	561	180	24
A_AmpliCoV_111	29358	29377	A_AmpliCoV_112	29794	29822	Amplicon_A_50	464	B_AmpliCoV_110	29056	29078	B_AmpliCoV_111	29397	29417	Amplicon_B_50	361	20
