# Supplementary material for: AmpliCoV: Rapid Whole-Genome Sequencing Using Multiplex PCR Amplification and Real-Time Oxford Nanopore MinION Sequencing Enables Rapid Variant Identification of SARS-CoV-2
Source: Front Microbiol. 2021 Jul 1;12:651151. doi: 10.3389/fmicb.2021.651151 (PMC8281033; doi:10.3389/fmicb.2021.651151)
Supplement: Supplementary file 3 [file Table_3.xlsx]

## Sheet: Tabelle1
Supplementary Table 3. Sequence data deposited under the project number PRJEB42647 at the European Nucleotide Archive.
ID	ID manuscript	Sample	Exeriment	Project Primary
hCoV-19/Italy/INMI1-isl/2020	hCoV-19/Italy/INMI1-isl/2020	ERS5599681	ERX4997525	PRJEB42647
BetaCoV/Germany/BavPat1/2020	BetaCoV/Germany/BavPat1/2020	ERS5599682	ERX4997526	PRJEB42647
hCoV-19/Japan/TY-WK-521/2020	hCoV-19/Japan/TY-WK-521/2020	ERS5599683	ERX4997527	PRJEB42647
hCoV-19/Italy/INMI1-isl/2020	hCoV-19/Italy/INMI1-isl/2020	ERS5599684	ERX4997528	PRJEB42647
INSTAND_340059	INSTAND-340059	ERS5622761	ERX5000407	PRJEB42647
INSTAND_340061	INSTAND-340061	ERS5622762	ERX5000408	PRJEB42647
INSTAND_340063	INSTAND-340063	ERS5622763	ERX5000409	PRJEB42647
INSTAND_340064	INSTAND-340064	ERS5622764	ERX5000410	PRJEB42647
ACL_01	ACL_01	ERS6073875	ERX5301426	PRJEB42647
ACL_02	ACL_02	ERS6073876	ERX5301427	PRJEB42647
ACL_03	ACL_03	ERS6073877	ERX5301428	PRJEB42647
ACL_04	ACL_04	ERS6073878	ERX5301429	PRJEB42647
ACL_05	ACL_05	ERS6073879	ERX5301430	PRJEB42647
ACL_06	ACL_06	ERS6073880	ERX5301431	PRJEB42647
ACL_07	ACL_07	ERS6073881	ERX5301432	PRJEB42647
ACL_08	ACL_08	ERS6073882	ERX5301433	PRJEB42647
ACL_09	ACL_09	ERS6073883	ERX5301434	PRJEB42647
ACL_10	ACL_10	ERS6073884	ERX5301435	PRJEB42647
ACL_11	ACL_11	ERS6073885	ERX5301436	PRJEB42647
ACL_12	ACL_12	ERS6073886	ERX5301437	PRJEB42647
ACL_13	ACL_13	ERS6073887	ERX5301438	PRJEB42647
ACL_14	ACL_14	ERS6073888	ERX5301439	PRJEB42647
ACL_15	ACL_15	ERS6073889	ERX5301440	PRJEB42647
ACL_16	ACL_16	ERS6073890	ERX5301441	PRJEB42647
ACL_17	ACL_17	ERS6073891	ERX5301442	PRJEB42647
ACL_18	ACL_18	ERS6073892	ERX5301443	PRJEB42647
ACR_01	ACR_01	ERS6073893	ERX5301444	PRJEB42647
ACR_02	ACR_02	ERS6073894	ERX5301445	PRJEB42647
ACR_03	ACR_03	ERS6073895	ERX5301446	PRJEB42647
ACR_04	ACR_04	ERS6073896	ERX5301447	PRJEB42647
ACR_05	ACR_05	ERS6073897	ERX5301448	PRJEB42647
ACR_06	ACR_06	ERS6073898	ERX5301449	PRJEB42647
ACR_07	ACR_07	ERS6073899	ERX5301450	PRJEB42647
ACR_08	ACR_08	ERS6073900	ERX5301451	PRJEB42647
ACR_09	ACR_09	ERS6073901	ERX5301452	PRJEB42647
ACR_10	ACR_10	ERS6073902	ERX5301453	PRJEB42647
AC_01_Rapid	AC_01_Rapid	ERS6073903	ERX5301454	PRJEB42647
AC_02_Rapid	AC_02_Rapid	ERS6073904	ERX5301455	PRJEB42647
AC_03_Rapid	AC_03_Rapid	ERS6073905	ERX5301456	PRJEB42647
AC_04_Rapid	AC_04_Rapid	ERS6073906	ERX5301457	PRJEB42647
AC_05_Rapid	AC_05_Rapid	ERS6073907	ERX5301458	PRJEB42647
AC_06_Rapid	AC_06_Rapid	ERS6073908	ERX5301459	PRJEB42647
AC_07_Rapid	AC_07_Rapid	ERS6073909	ERX5301460	PRJEB42647
AC_08_Rapid	AC_08_Rapid	ERS6073910	ERX5301461	PRJEB42647
AC_01_Ligation	AC_01_Ligation	ERS6073911	ERX5301462	PRJEB42647
AC_02_Ligation	AC_02_Ligation	ERS6073912	ERX5301463	PRJEB42647
AC_03_Ligation	AC_03_Ligation	ERS6073913	ERX5301464	PRJEB42647
AC_04_Ligation	AC_04_Ligation	ERS6073914	ERX5301465	PRJEB42647
AC_05_Ligation	AC_05_Ligation	ERS6073915	ERX5301466	PRJEB42647
AC_06_Ligation	AC_06_Ligation	ERS6073916	ERX5301467	PRJEB42647
AC_07_Ligation	AC_07_Ligation	ERS6073917	ERX5301468	PRJEB42647
AC_08_Ligation	AC_08_Ligation	ERS6073918	ERX5301469	PRJEB42647
Seq-01_Minion	Seq-001	ERS6073919	ERX5301470	PRJEB42647
Seq-02_Minion	Seq-002	ERS6073920	ERX5301471	PRJEB42647
Seq-03_Minion	Seq-003	ERS6073921	ERX5301472	PRJEB42647
Seq-01_1_illumina	Specimen 1 Illumina	ERS6073922	ERX5301473	PRJEB42647
Seq-01_2_illumina		ERS6073923	ERX5301474	PRJEB42647
Seq-02_1_illumina	Specimen 2 Illumina	ERS6073924	ERX5301475	PRJEB42647
Seq-02_2_illumina		ERS6073925	ERX5301476	PRJEB42647
Seq-03_1_illumina	Specimen 2 Illumina	ERS6073926	ERX5301477	PRJEB42647
Seq-03_2_illumina		ERS6073927	ERX5301478	PRJEB42647
